# Supplementary material for: Disconnection between the default mode network and medial temporal lobes in post-traumatic amnesia
Source: Brain. 2016 Oct 22;139(12):3137–50. doi: 10.1093/brain/aww241 (PMC5382939; doi:10.1093/brain/aww241)
Supplement: Supplementary Data [file aww241_supp.zip]

Archive with 7 entries (7 files):
- brain-2015-02273-File011.pdf
- brain-2015-02273-File012.pdf
- brain-2015-02273-File013.pdf
- brain-2015-02273-File014.pdf
- brain-2015-02273-File015.pdf
- brain-2015-02273-File009.pdf
- brain-2015-02273-File010.pdf
